# Supplementary material for: A grass-specific cellulose–xylan interaction dominates in sorghum secondary cell walls
Source: Nat Commun. 2020 Nov 27;11:6081. doi: 10.1038/s41467-020-19837-z (PMC7695714; doi:10.1038/s41467-020-19837-z)
Supplement: Supplementary file 4 — Source Data [file 41467_2020_19837_MOESM4_ESM.xlsx]

## Sheet: Supplementary Figure S1
Regular sorghum						13C-enriched sorghum
m/z	Intensity	Max Intensity	Normalized Intensity			m/z	Intensity	Max Intensity	Normalized Intensity
697.628	10	18634	0.000536653			696.115	190	1059	0.179415
697.652	1		5.36653e-05			696.139	170		0.160529
697.676	8		0.000429323			696.163	177		0.167139
697.7	61		0.00327359			696.187	181		0.170916
697.724	12		0.000643984			696.211	174		0.164306
697.748	17		0.000912311			696.235	199		0.187913
697.772	0		0			696.259	193		0.182247
697.796	17		0.000912311			696.283	180		0.169972
697.82	54		0.00289793			696.307	202		0.190746
697.844	6		0.000321992			696.331	199		0.187913
697.868	21		0.00112697			696.355	199		0.187913
697.892	52		0.0027906			696.379	240		0.226629
697.916	112		0.00601052			696.403	190		0.179415
697.94	35		0.00187829			696.427	210		0.1983
697.964	170		0.00912311			696.451	204		0.192635
697.988	190		0.0101964			696.475	197		0.186025
698.012	91		0.00488355			696.499	206		0.194523
698.036	97		0.00520554			696.523	153		0.144476
698.06	82		0.00440056			696.547	188		0.177526
698.084	65		0.00348825			696.571	182		0.17186
698.107	25		0.00134163			696.595	194		0.183192
698.131	92		0.00493721			696.619	201		0.189802
698.155	90		0.00482988			696.643	168		0.15864
698.179	59		0.00316626			696.667	202		0.190746
698.203	106		0.00568853			696.69	177		0.167139
698.227	52		0.0027906			696.714	208		0.196412
698.251	42		0.00225394			696.738	191		0.180359
698.275	43		0.00230761			696.762	195		0.184136
698.299	0		0			696.786	205		0.193579
698.323	0		0			696.81	190		0.179415
698.347	44		0.00236128			696.834	194		0.183192
698.371	27		0.00144896			696.858	202		0.190746
698.395	22		0.00118064			696.882	162		0.152975
698.419	18		0.000965976			696.906	197		0.186025
698.443	48		0.00257594			696.93	166		0.156752
698.467	19		0.00101964			696.954	173		0.163362
698.491	24		0.00128797			696.978	174		0.164306
698.515	6		0.000321992			697.002	221		0.208687
698.539	4		0.000214661			697.026	180		0.169972
698.563	4		0.000214661			697.05	187		0.176582
698.587	20		0.00107331			697.074	212		0.200189
698.611	2		0.000107331			697.098	219		0.206799
698.635	4		0.000214661			697.122	187		0.176582
698.659	11		0.000590319			697.146	241		0.227573
698.683	12		0.000643984			697.17	202		0.190746
698.707	12		0.000643984			697.194	199		0.187913
698.731	33		0.00177096			697.218	178		0.168083
698.755	73		0.00391757			697.242	176		0.166195
698.779	69		0.00370291			697.266	209		0.197356
698.803	0		0			697.29	209		0.197356
698.827	29		0.00155629			697.314	212		0.200189
698.851	18		0.000965976			697.338	179		0.169027
698.875	59		0.00316626			697.362	181		0.170916
698.899	60		0.00321992			697.386	175		0.16525
698.923	71		0.00381024			697.41	203		0.19169
698.947	139		0.00745948			697.434	196		0.18508
698.971	611		0.0327895			697.458	207		0.195467
698.995	264		0.0141677			697.482	194		0.183192
699.019	113		0.00606418			697.506	210		0.1983
699.043	31		0.00166363			697.53	143		0.135033
699.067	77		0.00413223			697.554	156		0.147309
699.091	61		0.00327359			697.578	179		0.169027
699.115	145		0.00778147			697.602	172		0.162417
699.139	170		0.00912311			697.626	179		0.169027
699.163	59		0.00316626			697.65	206		0.194523
699.187	109		0.00584952			697.674	163		0.153919
699.211	78		0.0041859			697.697	180		0.169972
699.235	47		0.00252227			697.721	185		0.174693
699.259	2		0.000107331			697.745	188		0.177526
699.283	110		0.00590319			697.769	187		0.176582
699.307	93		0.00499088			697.793	138		0.130312
699.331	76		0.00407857			697.817	202		0.190746
699.355	2		0.000107331			697.841	197		0.186025
699.379	9		0.000482988			697.865	184		0.173749
699.403	53		0.00284426			697.889	192		0.181303
699.427	11		0.000590319			697.913	225		0.212465
699.451	38		0.00203928			697.937	197		0.186025
699.475	12		0.000643984			697.961	182		0.17186
699.499	41		0.00220028			697.985	180		0.169972
699.523	60		0.00321992			698.009	216		0.203966
699.547	30		0.00160996			698.033	198		0.186969
699.571	5		0.000268327			698.057	237		0.223796
699.595	10		0.000536653			698.081	236		0.222852
699.619	18		0.000965976			698.105	226		0.213409
699.643	52		0.0027906			698.129	215		0.203022
699.667	13		0.000697649			698.153	180		0.169972
699.691	15		0.00080498			698.177	181		0.170916
699.715	19		0.00101964			698.201	199		0.187913
699.739	12		0.000643984			698.225	177		0.167139
699.763	2		0.000107331			698.249	184		0.173749
699.787	9		0.000482988			698.273	173		0.163362
699.811	24		0.00128797			698.297	205		0.193579
699.835	35		0.00187829			698.321	177		0.167139
699.859	108		0.00579586			698.345	201		0.189802
699.883	149		0.00799614			698.369	172		0.162417
699.907	79		0.00423956			698.393	216		0.203966
699.931	43		0.00230761			698.417	202		0.190746
699.955	45		0.00241494			698.441	194		0.183192
699.979	320		0.0171729			698.465	181		0.170916
700.003	76		0.00407857			698.489	203		0.19169
700.027	42		0.00225394			698.513	199		0.187913
700.051	40		0.00214661			698.537	194		0.183192
700.075	92		0.00493721			698.561	182		0.17186
700.099	22		0.00118064			698.585	180		0.169972
700.123	120		0.00643984			698.609	195		0.184136
700.147	555		0.0297843			698.633	201		0.189802
700.171	520		0.027906			698.657	201		0.189802
700.195	253		0.0135773			698.681	155		0.146364
700.219	66		0.00354191			698.705	185		0.174693
700.243	79		0.00423956			698.729	172		0.162417
700.267	36		0.00193195			698.753	205		0.193579
700.291	39		0.00209295			698.777	229		0.216242
700.315	66		0.00354191			698.801	198		0.186969
700.339	89		0.00477622			698.825	215		0.203022
700.363	23		0.0012343			698.849	190		0.179415
700.387	38		0.00203928			698.873	179		0.169027
700.411	66		0.00354191			698.897	234		0.220963
700.435	19		0.00101964			698.921	191		0.180359
700.459	43		0.00230761			698.945	185		0.174693
700.483	19		0.00101964			698.969	164		0.154863
700.507	46		0.00246861			698.993	202		0.190746
700.531	15		0.00080498			699.017	206		0.194523
700.555	9		0.000482988			699.041	256		0.241737
700.579	0		0			699.065	244		0.230406
700.603	3		0.000160996			699.089	253		0.238905
700.627	38		0.00203928			699.113	333		0.314448
700.651	103		0.00552753			699.137	198		0.186969
700.675	40		0.00214661			699.161	201		0.189802
700.699	8		0.000429323			699.185	200		0.188857
700.723	76		0.00407857			699.209	158		0.149197
700.747	68		0.00364924			699.233	170		0.160529
700.771	22		0.00118064			699.257	228		0.215297
700.795	71		0.00381024			699.281	220		0.207743
700.819	123		0.00660084			699.305	188		0.177526
700.844	63		0.00338092			699.329	197		0.186025
700.868	345		0.0185145			699.353	176		0.166195
700.892	242		0.012987			699.377	188		0.177526
700.916	84		0.00450789			699.401	201		0.189802
700.94	75		0.0040249			699.425	171		0.161473
700.964	89		0.00477622			699.449	222		0.209632
700.988	179		0.0096061			699.473	221		0.208687
701.012	104		0.0055812			699.498	204		0.192635
701.036	71		0.00381024			699.522	207		0.195467
701.06	46		0.00246861			699.546	228		0.215297
701.084	100		0.00536653			699.57	170		0.160529
701.108	514		0.027584			699.594	176		0.166195
701.132	10293		0.552377			699.618	160		0.151086
701.156	18634		1			699.642	193		0.182247
701.18	5705		0.306161			699.666	168		0.15864
701.204	800		0.0429323			699.69	205		0.193579
701.228	148		0.00794247			699.714	209		0.197356
701.252	159		0.00853279			699.738	198		0.186969
701.276	151		0.00810347			699.762	158		0.149197
701.3	73		0.00391757			699.786	169		0.159585
701.324	129		0.00692283			699.81	217		0.20491
701.348	99		0.00531287			699.834	193		0.182247
701.372	67		0.00359558			699.858	192		0.181303
701.396	51		0.00273693			699.882	191		0.180359
701.42	7		0.000375657			699.906	181		0.170916
701.444	55		0.00295159			699.93	184		0.173749
701.468	81		0.00434689			699.954	172		0.162417
701.492	67		0.00359558			699.978	214		0.202077
701.516	59		0.00316626			700.002	197		0.186025
701.54	77		0.00413223			700.026	179		0.169027
701.564	42		0.00225394			700.05	186		0.175637
701.588	43		0.00230761			700.074	214		0.202077
701.612	0		0			700.098	163		0.153919
701.637	92		0.00493721			700.122	222		0.209632
701.661	141		0.00756681			700.146	201		0.189802
701.685	60		0.00321992			700.17	224		0.21152
701.709	89		0.00477622			700.194	187		0.176582
701.733	128		0.00686916			700.218	213		0.201133
701.757	104		0.0055812			700.242	163		0.153919
701.781	171		0.00917677			700.266	205		0.193579
701.805	135		0.00724482			700.29	201		0.189802
701.829	137		0.00735215			700.314	191		0.180359
701.853	22		0.00118064			700.338	197		0.186025
701.877	164		0.00880112			700.362	245		0.23135
701.901	91		0.00488355			700.386	220		0.207743
701.925	81		0.00434689			700.41	203		0.19169
701.949	106		0.00568853			700.434	198		0.186969
701.973	174		0.00933777			700.458	178		0.168083
701.997	85		0.00456155			700.482	214		0.202077
702.021	28		0.00150263			700.507	177		0.167139
702.045	89		0.00477622			700.531	169		0.159585
702.069	51		0.00273693			700.555	211		0.199245
702.093	10		0.000536653			700.579	186		0.175637
702.117	600		0.0321992			700.603	212		0.200189
702.141	3613		0.193893			700.627	176		0.166195
702.165	3089		0.165772			700.651	208		0.196412
702.189	714		0.0383171			700.675	163		0.153919
702.214	274		0.0147043			700.699	208		0.196412
702.238	104		0.0055812			700.723	192		0.181303
702.262	52		0.0027906			700.747	183		0.172805
702.286	69		0.00370291			700.771	184		0.173749
702.31	55		0.00295159			700.795	170		0.160529
702.334	45		0.00241494			700.819	183		0.172805
702.358	100		0.00536653			700.843	175		0.16525
702.382	1		5.36653e-05			700.867	205		0.193579
702.406	68		0.00364924			700.891	223		0.210576
702.43	10		0.000536653			700.915	177		0.167139
702.454	32		0.00171729			700.939	215		0.203022
702.478	29		0.00155629			700.963	206		0.194523
702.502	47		0.00252227			700.987	235		0.221907
702.526	95		0.00509821			701.011	184		0.173749
702.55	57		0.00305892			701.035	198		0.186969
702.574	18		0.000965976			701.059	190		0.179415
702.598	22		0.00118064			701.083	187		0.176582
702.622	55		0.00295159			701.107	219		0.206799
702.646	29		0.00155629			701.132	206		0.194523
702.671	68		0.00364924			701.156	177		0.167139
702.695	93		0.00499088			701.18	200		0.188857
702.719	55		0.00295159			701.204	187		0.176582
702.743	217		0.0116454			701.228	204		0.192635
702.767	346		0.0185682			701.252	198		0.186969
702.791	187		0.0100354			701.276	200		0.188857
702.815	89		0.00477622			701.3	243		0.229462
702.839	154		0.00826446			701.324	191		0.180359
702.863	300		0.0160996			701.348	198		0.186969
702.887	131		0.00703016			701.372	201		0.189802
702.911	163		0.00874745			701.396	202		0.190746
702.935	102		0.00547386			701.42	200		0.188857
702.959	126		0.00676183			701.444	214		0.202077
702.983	112		0.00601052			701.468	197		0.186025
703.007	3		0.000160996			701.492	192		0.181303
703.031	55		0.00295159			701.516	199		0.187913
703.055	66		0.00354191			701.54	171		0.161473
703.08	135		0.00724482			701.564	186		0.175637
703.104	79		0.00423956			701.588	183		0.172805
703.128	218		0.011699			701.612	186		0.175637
703.152	808		0.0433616			701.637	200		0.188857
703.176	772		0.0414296			701.661	196		0.18508
703.2	168		0.00901578			701.685	178		0.168083
703.224	129		0.00692283			701.709	172		0.162417
703.248	5		0.000268327			701.733	192		0.181303
703.272	40		0.00214661			701.757	198		0.186969
703.296	0		0			701.781	182		0.17186
703.32	88		0.00472255			701.805	185		0.174693
703.344	54		0.00289793			701.829	225		0.212465
703.368	49		0.0026296			701.853	183		0.172805
703.392	29		0.00155629			701.877	215		0.203022
703.416	50		0.00268327			701.901	207		0.195467
703.44	23		0.0012343			701.925	174		0.164306
703.465	45		0.00241494			701.949	181		0.170916
703.489	27		0.00144896			701.973	186		0.175637
703.513	84		0.00450789			701.997	198		0.186969
703.537	61		0.00327359			702.021	180		0.169972
703.561	46		0.00246861			702.045	181		0.170916
703.585	4		0.000214661			702.07	245		0.23135
703.609	39		0.00209295			702.094	181		0.170916
703.633	61		0.00327359			702.118	198		0.186969
703.657	100		0.00536653			702.142	179		0.169027
703.681	73		0.00391757			702.166	182		0.17186
703.705	4		0.000214661			702.19	193		0.182247
703.729	97		0.00520554			702.214	200		0.188857
703.753	79		0.00423956			702.238	211		0.199245
703.777	143		0.00767414			702.262	218		0.205855
703.802	132		0.00708383			702.286	185		0.174693
703.826	74		0.00397124			702.31	193		0.182247
703.85	48		0.00257594			702.334	235		0.221907
703.874	31		0.00166363			702.358	188		0.177526
703.898	72		0.0038639			702.382	200		0.188857
703.922	60		0.00321992			702.406	227		0.214353
703.946	82		0.00440056			702.43	236		0.222852
703.97	33		0.00177096			702.455	200		0.188857
703.994	36		0.00193195			702.479	213		0.201133
704.018	53		0.00284426			702.503	177		0.167139
704.042	31		0.00166363			702.527	184		0.173749
704.066	58		0.00311259			702.551	202		0.190746
704.09	4		0.000214661			702.575	175		0.16525
704.115	80		0.00429323			702.599	209		0.197356
704.139	191		0.0102501			702.623	186		0.175637
704.163	145		0.00778147			702.647	181		0.170916
704.187	58		0.00311259			702.671	196		0.18508
704.211	124		0.0066545			702.695	193		0.182247
704.235	79		0.00423956			702.719	217		0.20491
704.259	28		0.00150263			702.743	208		0.196412
704.283	39		0.00209295			702.767	191		0.180359
704.307	100		0.00536653			702.792	194		0.183192
704.331	4		0.000214661			702.816	190		0.179415
704.355	18		0.000965976			702.84	218		0.205855
704.379	39		0.00209295			702.864	229		0.216242
704.404	34		0.00182462			702.888	244		0.230406
704.428	29		0.00155629			702.912	219		0.206799
704.452	35		0.00187829			702.936	206		0.194523
704.476	20		0.00107331			702.96	225		0.212465
704.5	38		0.00203928			702.984	225		0.212465
704.524	0		0			703.008	257		0.242682
704.548	26		0.0013953			703.032	189		0.17847
704.572	16		0.000858645			703.056	192		0.181303
704.596	42		0.00225394			703.08	198		0.186969
704.62	17		0.000912311			703.104	203		0.19169
704.644	23		0.0012343			703.129	165		0.155807
704.669	58		0.00311259			703.153	183		0.172805
704.693	93		0.00499088			703.177	186		0.175637
704.717	46		0.00246861			703.201	179		0.169027
704.741	51		0.00273693			703.225	212		0.200189
704.765	105		0.00563486			703.249	189		0.17847
704.789	148		0.00794247			703.273	209		0.197356
704.813	121		0.00649351			703.297	222		0.209632
704.837	74		0.00397124			703.321	176		0.166195
704.861	127		0.0068155			703.345	193		0.182247
704.885	163		0.00874745			703.369	192		0.181303
704.909	128		0.00686916			703.393	198		0.186969
704.934	100		0.00536653			703.418	178		0.168083
704.958	95		0.00509821			703.442	204		0.192635
704.982	97		0.00520554			703.466	217		0.20491
705.006	192		0.0103037			703.49	197		0.186025
705.03	115		0.00617151			703.514	178		0.168083
705.054	36		0.00193195			703.538	161		0.15203
705.078	88		0.00472255			703.562	172		0.162417
705.102	217		0.0116454			703.586	211		0.199245
705.126	81		0.00434689			703.61	166		0.156752
705.15	79		0.00423956			703.634	157		0.148253
705.174	43		0.00230761			703.658	194		0.183192
705.199	52		0.0027906			703.682	178		0.168083
705.223	28		0.00150263			703.707	178		0.168083
705.247	34		0.00182462			703.731	177		0.167139
705.271	22		0.00118064			703.755	189		0.17847
705.295	103		0.00552753			703.779	197		0.186025
705.319	57		0.00305892			703.803	191		0.180359
705.343	6		0.000321992			703.827	183		0.172805
705.367	5		0.000268327			703.851	196		0.18508
705.391	9		0.000482988			703.875	181		0.170916
705.415	37		0.00198562			703.899	188		0.177526
705.44	43		0.00230761			703.923	209		0.197356
705.464	60		0.00321992			703.947	171		0.161473
705.488	10		0.000536653			703.972	166		0.156752
705.512	0		0			703.996	149		0.140699
705.536	10		0.000536653			704.02	177		0.167139
705.56	22		0.00118064			704.044	192		0.181303
705.584	0		0			704.068	189		0.17847
705.608	8		0.000429323			704.092	200		0.188857
705.632	27		0.00144896			704.116	187		0.176582
705.657	27		0.00144896			704.14	222		0.209632
705.681	11		0.000590319			704.164	200		0.188857
705.705	35		0.00187829			704.188	195		0.184136
705.729	16		0.000858645			704.212	171		0.161473
705.753	23		0.0012343			704.237	227		0.214353
705.777	26		0.0013953			704.261	168		0.15864
705.801	12		0.000643984			704.285	187		0.176582
705.825	52		0.0027906			704.309	198		0.186969
705.849	29		0.00155629			704.333	207		0.195467
705.874	62		0.00332725			704.357	186		0.175637
705.898	132		0.00708383			704.381	174		0.164306
705.922	77		0.00413223			704.405	198		0.186969
705.946	78		0.0041859			704.429	203		0.19169
705.97	17		0.000912311			704.453	191		0.180359
705.994	20		0.00107331			704.478	180		0.169972
706.018	108		0.00579586			704.502	194		0.183192
706.042	59		0.00316626			704.526	199		0.187913
706.066	3		0.000160996			704.55	192		0.181303
706.091	53		0.00284426			704.574	196		0.18508
706.115	41		0.00220028			704.598	177		0.167139
706.139	108		0.00579586			704.622	182		0.17186
706.163	33		0.00177096			704.646	204		0.192635
706.187	72		0.0038639			704.67	188		0.177526
706.211	40		0.00214661			704.695	219		0.206799
706.235	64		0.00343458			704.719	210		0.1983
706.259	12		0.000643984			704.743	201		0.189802
706.283	7		0.000375657			704.767	197		0.186025
706.308	30		0.00160996			704.791	179		0.169027
706.332	18		0.000965976			704.815	179		0.169027
706.356	30		0.00160996			704.839	194		0.183192
706.38	10		0.000536653			704.863	174		0.164306
706.404	7		0.000375657			704.887	187		0.176582
706.428	25		0.00134163			704.911	226		0.213409
706.452	19		0.00101964			704.936	251		0.237016
706.476	28		0.00150263			704.96	185		0.174693
706.501	18		0.000965976			704.984	190		0.179415
706.525	23		0.0012343			705.008	161		0.15203
706.549	63		0.00338092			705.032	178		0.168083
706.573	20		0.00107331			705.056	205		0.193579
706.597	31		0.00166363			705.08	195		0.184136
706.621	15		0.00080498			705.104	188		0.177526
706.645	32		0.00171729			705.128	176		0.166195
706.669	106		0.00568853			705.153	177		0.167139
706.693	86		0.00461522			705.177	217		0.20491
706.718	69		0.00370291			705.201	219		0.206799
706.742	54		0.00289793			705.225	196		0.18508
706.766	94		0.00504454			705.249	164		0.154863
706.79	119		0.00638618			705.273	185		0.174693
706.814	92		0.00493721			705.297	217		0.20491
706.838	40		0.00214661			705.321	183		0.172805
706.862	24		0.00128797			705.345	173		0.163362
706.887	105		0.00563486			705.37	183		0.172805
706.911	96		0.00515187			705.394	193		0.182247
706.935	101		0.0054202			705.418	187		0.176582
706.959	30		0.00160996			705.442	187		0.176582
706.983	118		0.00633251			705.466	157		0.148253
707.007	70		0.00375657			705.49	173		0.163362
707.031	53		0.00284426			705.514	208		0.196412
707.055	47		0.00252227			705.538	204		0.192635
707.08	150		0.0080498			705.563	179		0.169027
707.104	29		0.00155629			705.587	212		0.200189
707.128	30		0.00160996			705.611	185		0.174693
707.152	11		0.000590319			705.635	166		0.156752
707.176	0		0			705.659	217		0.20491
707.2	59		0.00316626			705.683	174		0.164306
707.224	24		0.00128797			705.707	179		0.169027
707.248	67		0.00359558			705.731	215		0.203022
707.273	43		0.00230761			705.756	184		0.173749
707.297	38		0.00203928			705.78	181		0.170916
707.321	44		0.00236128			705.804	189		0.17847
707.345	26		0.0013953			705.828	214		0.202077
707.369	45		0.00241494			705.852	177		0.167139
707.393	7		0.000375657			705.876	192		0.181303
707.417	7		0.000375657			705.9	176		0.166195
707.442	55		0.00295159			705.924	190		0.179415
707.466	37		0.00198562			705.949	198		0.186969
707.49	53		0.00284426			705.973	162		0.152975
707.514	22		0.00118064			705.997	183		0.172805
707.538	1		5.36653e-05			706.021	196		0.18508
707.562	13		0.000697649			706.045	206		0.194523
707.586	32		0.00171729			706.069	200		0.188857
707.611	61		0.00327359			706.093	201		0.189802
707.635	11		0.000590319			706.117	162		0.152975
707.659	11		0.000590319			706.142	192		0.181303
707.683	33		0.00177096			706.166	172		0.162417
707.707	17		0.000912311			706.19	169		0.159585
707.731	59		0.00316626			706.214	170		0.160529
707.755	100		0.00536653			706.238	178		0.168083
707.78	23		0.0012343			706.262	171		0.161473
707.804	32		0.00171729			706.286	190		0.179415
707.828	75		0.0040249			706.31	179		0.169027
707.852	86		0.00461522			706.335	182		0.17186
707.876	79		0.00423956			706.359	185		0.174693
707.9	113		0.00606418			706.383	212		0.200189
707.924	85		0.00456155			706.407	221		0.208687
707.949	108		0.00579586			706.431	173		0.163362
707.973	5		0.000268327			706.455	228		0.215297
707.997	85		0.00456155			706.479	213		0.201133
708.021	47		0.00252227			706.504	170		0.160529
708.045	16		0.000858645			706.528	161		0.15203
708.069	38		0.00203928			706.552	190		0.179415
708.093	47		0.00252227			706.576	172		0.162417
708.118	15		0.00080498			706.6	191		0.180359
708.142	22		0.00118064			706.624	159		0.150142
708.166	40		0.00214661			706.648	197		0.186025
708.19	35		0.00187829			706.672	227		0.214353
708.214	80		0.00429323			706.697	169		0.159585
708.238	3		0.000160996			706.721	213		0.201133
708.262	11		0.000590319			706.745	203		0.19169
708.287	60		0.00321992			706.769	169		0.159585
708.311	11		0.000590319			706.793	201		0.189802
708.335	72		0.0038639			706.817	197		0.186025
708.359	34		0.00182462			706.841	203		0.19169
708.383	20		0.00107331			706.866	211		0.199245
708.407	18		0.000965976			706.89	182		0.17186
708.432	12		0.000643984			706.914	162		0.152975
708.456	0		0			706.938	220		0.207743
708.48	14		0.000751315			706.962	198		0.186969
708.504	13		0.000697649			706.986	195		0.184136
708.528	30		0.00160996			707.01	200		0.188857
708.552	5		0.000268327			707.035	204		0.192635
708.576	76		0.00407857			707.059	245		0.23135
708.601	77		0.00413223			707.083	202		0.190746
708.625	54		0.00289793			707.107	179		0.169027
708.649	62		0.00332725			707.131	182		0.17186
708.673	91		0.00488355			707.155	187		0.176582
708.697	85		0.00456155			707.179	206		0.194523
708.721	38		0.00203928			707.204	220		0.207743
708.746	13		0.000697649			707.228	184		0.173749
708.77	97		0.00520554			707.252	188		0.177526
708.794	112		0.00601052			707.276	161		0.15203
708.818	146		0.00783514			707.3	176		0.166195
708.842	153		0.0082108			707.324	247		0.233239
708.866	88		0.00472255			707.349	246		0.232295
708.891	67		0.00359558			707.373	229		0.216242
708.915	132		0.00708383			707.397	207		0.195467
708.939	87		0.00466888			707.421	182		0.17186
708.963	327		0.0175486			707.445	176		0.166195
708.987	98		0.0052592			707.469	178		0.168083
709.011	92		0.00493721			707.493	212		0.200189
709.035	65		0.00348825			707.518	206		0.194523
709.06	78		0.0041859			707.542	171		0.161473
709.084	65		0.00348825			707.566	166		0.156752
709.108	15		0.00080498			707.59	213		0.201133
709.132	20		0.00107331			707.614	204		0.192635
709.156	49		0.0026296			707.638	222		0.209632
709.18	33		0.00177096			707.662	196		0.18508
709.205	16		0.000858645			707.687	173		0.163362
709.229	35		0.00187829			707.711	221		0.208687
709.253	21		0.00112697			707.735	179		0.169027
709.277	16		0.000858645			707.759	165		0.155807
709.301	29		0.00155629			707.783	174		0.164306
709.325	13		0.000697649			707.807	168		0.15864
709.35	11		0.000590319			707.832	189		0.17847
709.374	0		0			707.856	180		0.169972
709.398	2		0.000107331			707.88	200		0.188857
709.422	8		0.000429323			707.904	197		0.186025
709.446	2		0.000107331			707.928	207		0.195467
709.471	43		0.00230761			707.952	184		0.173749
709.495	29		0.00155629			707.977	179		0.169027
709.519	12		0.000643984			708.001	208		0.196412
709.543	85		0.00456155			708.025	191		0.180359
709.567	36		0.00193195			708.049	188		0.177526
709.591	42		0.00225394			708.073	187		0.176582
709.616	8		0.000429323			708.097	201		0.189802
709.64	27		0.00144896			708.122	209		0.197356
709.664	47		0.00252227			708.146	178		0.168083
709.688	99		0.00531287			708.17	151		0.142587
709.712	83		0.00445422			708.194	180		0.169972
709.736	17		0.000912311			708.218	186		0.175637
709.761	50		0.00268327			708.242	194		0.183192
709.785	59		0.00316626			708.267	181		0.170916
709.809	31		0.00166363			708.291	195		0.184136
709.833	24		0.00128797			708.315	174		0.164306
709.857	49		0.0026296			708.339	231		0.21813
709.881	6		0.000321992			708.363	210		0.1983
709.906	38		0.00203928			708.387	199		0.187913
709.93	103		0.00552753			708.412	181		0.170916
709.954	95		0.00509821			708.436	170		0.160529
709.978	30		0.00160996			708.46	198		0.186969
710.002	61		0.00327359			708.484	200		0.188857
710.027	40		0.00214661			708.508	203		0.19169
710.051	49		0.0026296			708.532	183		0.172805
710.075	8		0.000429323			708.557	170		0.160529
710.099	98		0.0052592			708.581	190		0.179415
710.123	13		0.000697649			708.605	201		0.189802
710.147	37		0.00198562			708.629	186		0.175637
710.172	25		0.00134163			708.653	187		0.176582
710.196	19		0.00101964			708.677	184		0.173749
710.22	9		0.000482988			708.702	204		0.192635
710.244	13		0.000697649			708.726	190		0.179415
710.268	18		0.000965976			708.75	208		0.196412
710.293	33		0.00177096			708.774	175		0.16525
710.317	0		0			708.798	188		0.177526
710.341	28		0.00150263			708.822	179		0.169027
710.365	44		0.00236128			708.847	198		0.186969
710.389	56		0.00300526			708.871	204		0.192635
710.414	12		0.000643984			708.895	230		0.217186
710.438	5		0.000268327			708.919	205		0.193579
710.462	65		0.00348825			708.943	201		0.189802
710.486	0		0			708.967	162		0.152975
710.51	7		0.000375657			708.992	210		0.1983
710.534	20		0.00107331			709.016	182		0.17186
710.559	56		0.00300526			709.04	193		0.182247
710.583	86		0.00461522			709.064	206		0.194523
710.607	183		0.00982076			709.088	187		0.176582
710.631	19		0.00101964			709.113	225		0.212465
710.655	74		0.00397124			709.137	178		0.168083
710.68	12		0.000643984			709.161	203		0.19169
710.704	11		0.000590319			709.185	180		0.169972
710.728	64		0.00343458			709.209	197		0.186025
710.752	42		0.00225394			709.233	202		0.190746
710.776	93		0.00499088			709.258	191		0.180359
710.801	89		0.00477622			709.282	164		0.154863
710.825	145		0.00778147			709.306	216		0.203966
710.849	218		0.011699			709.33	218		0.205855
710.873	112		0.00601052			709.354	215		0.203022
710.897	105		0.00563486			709.379	229		0.216242
710.922	70		0.00375657			709.403	189		0.17847
710.946	209		0.0112161			709.427	205		0.193579
710.97	147		0.00788881			709.451	187		0.176582
710.994	126		0.00676183			709.475	172		0.162417
711.018	94		0.00504454			709.499	190		0.179415
711.043	3		0.000160996			709.524	187		0.176582
711.067	75		0.0040249			709.548	176		0.166195
711.091	9		0.000482988			709.572	227		0.214353
711.115	16		0.000858645			709.596	204		0.192635
711.139	54		0.00289793			709.62	156		0.147309
711.164	69		0.00370291			709.645	193		0.182247
711.188	56		0.00300526			709.669	184		0.173749
711.212	47		0.00252227			709.693	172		0.162417
711.236	55		0.00295159			709.717	174		0.164306
711.26	18		0.000965976			709.741	173		0.163362
711.285	1		5.36653e-05			709.766	193		0.182247
711.309	66		0.00354191			709.79	207		0.195467
711.333	26		0.0013953			709.814	217		0.20491
711.357	0		0			709.838	194		0.183192
711.381	29		0.00155629			709.862	171		0.161473
711.406	96		0.00515187			709.887	220		0.207743
711.43	18		0.000965976			709.911	205		0.193579
711.454	33		0.00177096			709.935	212		0.200189
711.478	28		0.00150263			709.959	160		0.151086
711.502	2		0.000107331			709.983	157		0.148253
711.527	0		0			710.008	177		0.167139
711.551	2		0.000107331			710.032	187		0.176582
711.575	67		0.00359558			710.056	211		0.199245
711.599	34		0.00182462			710.08	185		0.174693
711.623	94		0.00504454			710.104	190		0.179415
711.648	19		0.00101964			710.128	189		0.17847
711.672	22		0.00118064			710.153	194		0.183192
711.696	84		0.00450789			710.177	147		0.13881
711.72	9		0.000482988			710.201	179		0.169027
711.744	20		0.00107331			710.225	187		0.176582
711.769	34		0.00182462			710.249	162		0.152975
711.793	3		0.000160996			710.274	162		0.152975
711.817	63		0.00338092			710.298	208		0.196412
711.841	54		0.00289793			710.322	225		0.212465
711.866	28		0.00150263			710.346	187		0.176582
711.89	60		0.00321992			710.37	205		0.193579
711.914	43		0.00230761			710.395	208		0.196412
711.938	79		0.00423956			710.419	217		0.20491
711.962	244		0.0130943			710.443	158		0.149197
711.987	116		0.00622518			710.467	225		0.212465
712.011	40		0.00214661			710.492	226		0.213409
712.035	15		0.00080498			710.516	198		0.186969
712.059	5		0.000268327			710.54	172		0.162417
712.083	61		0.00327359			710.564	213		0.201133
712.108	18		0.000965976			710.588	188		0.177526
712.132	69		0.00370291			710.613	167		0.157696
712.156	11		0.000590319			710.637	184		0.173749
712.18	10		0.000536653			710.661	203		0.19169
712.205	46		0.00246861			710.685	178		0.168083
712.229	0		0			710.709	158		0.149197
712.253	27		0.00144896			710.734	216		0.203966
712.277	37		0.00198562			710.758	173		0.163362
712.301	30		0.00160996			710.782	210		0.1983
712.326	92		0.00493721			710.806	199		0.187913
712.35	32		0.00171729			710.83	170		0.160529
712.374	66		0.00354191			710.855	231		0.21813
712.398	34		0.00182462			710.879	163		0.153919
712.423	0		0			710.903	194		0.183192
712.447	46		0.00246861			710.927	246		0.232295
712.471	7		0.000375657			710.951	167		0.157696
712.495	7		0.000375657			710.976	199		0.187913
712.519	0		0			711	202		0.190746
712.544	66		0.00354191			711.024	211		0.199245
712.568	34		0.00182462			711.048	205		0.193579
712.592	49		0.0026296			711.073	192		0.181303
712.616	47		0.00252227			711.097	223		0.210576
712.641	32		0.00171729			711.121	209		0.197356
712.665	14		0.000751315			711.145	181		0.170916
712.689	64		0.00343458			711.169	185		0.174693
712.713	66		0.00354191			711.194	170		0.160529
712.737	34		0.00182462			711.218	199		0.187913
712.762	75		0.0040249			711.242	192		0.181303
712.786	67		0.00359558			711.266	203		0.19169
712.81	112		0.00601052			711.29	176		0.166195
712.834	77		0.00413223			711.315	175		0.16525
712.859	95		0.00509821			711.339	201		0.189802
712.883	5		0.000268327			711.363	210		0.1983
712.907	119		0.00638618			711.387	181		0.170916
712.931	54		0.00289793			711.412	193		0.182247
712.956	452		0.0242567			711.436	184		0.173749
712.98	392		0.0210368			711.46	181		0.170916
713.004	280		0.0150263			711.484	181		0.170916
713.028	59		0.00316626			711.508	159		0.150142
713.052	112		0.00601052			711.533	191		0.180359
713.077	21		0.00112697			711.557	160		0.151086
713.101	78		0.0041859			711.581	194		0.183192
713.125	41		0.00220028			711.605	208		0.196412
713.149	57		0.00305892			711.63	199		0.187913
713.174	131		0.00703016			711.654	191		0.180359
713.198	80		0.00429323			711.678	157		0.148253
713.222	19		0.00101964			711.702	181		0.170916
713.246	26		0.0013953			711.726	202		0.190746
713.271	8		0.000429323			711.751	177		0.167139
713.295	68		0.00364924			711.775	203		0.19169
713.319	33		0.00177096			711.799	185		0.174693
713.343	51		0.00273693			711.823	181		0.170916
713.367	32		0.00171729			711.848	199		0.187913
713.392	42		0.00225394			711.872	215		0.203022
713.416	18		0.000965976			711.896	216		0.203966
713.44	18		0.000965976			711.92	187		0.176582
713.464	24		0.00128797			711.944	178		0.168083
713.489	30		0.00160996			711.969	189		0.17847
713.513	3		0.000160996			711.993	200		0.188857
713.537	4		0.000214661			712.017	192		0.181303
713.561	73		0.00391757			712.041	182		0.17186
713.586	46		0.00246861			712.066	215		0.203022
713.61	67		0.00359558			712.09	179		0.169027
713.634	19		0.00101964			712.114	198		0.186969
713.658	75		0.0040249			712.138	221		0.208687
713.683	34		0.00182462			712.163	191		0.180359
713.707	43		0.00230761			712.187	185		0.174693
713.731	27		0.00144896			712.211	189		0.17847
713.755	40		0.00214661			712.235	225		0.212465
713.78	75		0.0040249			712.259	191		0.180359
713.804	98		0.0052592			712.284	168		0.15864
713.828	93		0.00499088			712.308	183		0.172805
713.852	327		0.0175486			712.332	242		0.228517
713.877	265		0.0142213			712.356	212		0.200189
713.901	124		0.0066545			712.381	199		0.187913
713.925	69		0.00370291			712.405	176		0.166195
713.949	104		0.0055812			712.429	173		0.163362
713.974	216		0.0115917			712.453	185		0.174693
713.998	115		0.00617151			712.478	178		0.168083
714.022	85		0.00456155			712.502	225		0.212465
714.046	47		0.00252227			712.526	212		0.200189
714.071	31		0.00166363			712.55	232		0.219075
714.095	32		0.00171729			712.575	179		0.169027
714.119	56		0.00300526			712.599	196		0.18508
714.143	74		0.00397124			712.623	182		0.17186
714.168	46		0.00246861			712.647	181		0.170916
714.192	46		0.00246861			712.671	188		0.177526
714.216	64		0.00343458			712.696	161		0.15203
714.24	45		0.00241494			712.72	185		0.174693
714.265	26		0.0013953			712.744	173		0.163362
714.289	86		0.00461522			712.768	157		0.148253
714.313	28		0.00150263			712.793	170		0.160529
714.337	14		0.000751315			712.817	182		0.17186
714.362	17		0.000912311			712.841	178		0.168083
714.386	9		0.000482988			712.865	196		0.18508
714.41	27		0.00144896			712.89	176		0.166195
714.434	16		0.000858645			712.914	184		0.173749
714.459	82		0.00440056			712.938	210		0.1983
714.483	12		0.000643984			712.962	193		0.182247
714.507	34		0.00182462			712.987	202		0.190746
714.531	23		0.0012343			713.011	206		0.194523
714.556	65		0.00348825			713.035	168		0.15864
714.58	33		0.00177096			713.059	218		0.205855
714.604	27		0.00144896			713.084	218		0.205855
714.628	10		0.000536653			713.108	217		0.20491
714.653	34		0.00182462			713.132	198		0.186969
714.677	0		0			713.156	210		0.1983
714.701	20		0.00107331			713.181	169		0.159585
714.725	21		0.00112697			713.205	168		0.15864
714.75	86		0.00461522			713.229	198		0.186969
714.774	49		0.0026296			713.253	202		0.190746
714.798	9		0.000482988			713.278	175		0.16525
714.823	42		0.00225394			713.302	221		0.208687
714.847	417		0.0223784			713.326	211		0.199245
714.871	397		0.0213051			713.35	192		0.181303
714.895	185		0.00992809			713.375	219		0.206799
714.92	117		0.00627885			713.399	165		0.155807
714.944	57		0.00305892			713.423	202		0.190746
714.968	274		0.0147043			713.447	195		0.184136
714.992	120		0.00643984			713.472	176		0.166195
715.017	88		0.00472255			713.496	188		0.177526
715.041	176		0.0094451			713.52	192		0.181303
715.065	61		0.00327359			713.544	209		0.197356
715.089	124		0.0066545			713.569	192		0.181303
715.114	60		0.00321992			713.593	211		0.199245
715.138	90		0.00482988			713.617	198		0.186969
715.162	39		0.00209295			713.641	151		0.142587
715.187	20		0.00107331			713.666	196		0.18508
715.211	140		0.00751315			713.69	177		0.167139
715.235	82		0.00440056			713.714	187		0.176582
715.259	79		0.00423956			713.738	211		0.199245
715.284	42		0.00225394			713.763	200		0.188857
715.308	91		0.00488355			713.787	171		0.161473
715.332	59		0.00316626			713.811	193		0.182247
715.356	42		0.00225394			713.836	192		0.181303
715.381	81		0.00434689			713.86	190		0.179415
715.405	35		0.00187829			713.884	222		0.209632
715.429	17		0.000912311			713.908	201		0.189802
715.454	41		0.00220028			713.933	185		0.174693
715.478	3		0.000160996			713.957	183		0.172805
715.502	13		0.000697649			713.981	181		0.170916
715.526	51		0.00273693			714.005	189		0.17847
715.551	60		0.00321992			714.03	202		0.190746
715.575	34		0.00182462			714.054	189		0.17847
715.599	34		0.00182462			714.078	188		0.177526
715.623	7		0.000375657			714.102	197		0.186025
715.648	12		0.000643984			714.127	234		0.220963
715.672	12		0.000643984			714.151	178		0.168083
715.696	38		0.00203928			714.175	184		0.173749
715.721	24		0.00128797			714.199	207		0.195467
715.745	34		0.00182462			714.224	189		0.17847
715.769	50		0.00268327			714.248	185		0.174693
715.793	33		0.00177096			714.272	171		0.161473
715.818	92		0.00493721			714.297	199		0.187913
715.842	68		0.00364924			714.321	185		0.174693
715.866	51		0.00273693			714.345	175		0.16525
715.89	122		0.00654717			714.369	211		0.199245
715.915	116		0.00622518			714.394	178		0.168083
715.939	10		0.000536653			714.418	209		0.197356
715.963	35		0.00187829			714.442	241		0.227573
715.988	91		0.00488355			714.466	214		0.202077
716.012	108		0.00579586			714.491	173		0.163362
716.036	35		0.00187829			714.515	176		0.166195
716.06	20		0.00107331			714.539	190		0.179415
716.085	11		0.000590319			714.564	197		0.186025
716.109	77		0.00413223			714.588	209		0.197356
716.133	53		0.00284426			714.612	199		0.187913
716.158	0		0			714.636	163		0.153919
716.182	93		0.00499088			714.661	194		0.183192
716.206	78		0.0041859			714.685	173		0.163362
716.23	119		0.00638618			714.709	200		0.188857
716.255	30		0.00160996			714.733	161		0.15203
716.279	64		0.00343458			714.758	173		0.163362
716.303	111		0.00595685			714.782	187		0.176582
716.328	43		0.00230761			714.806	212		0.200189
716.352	36		0.00193195			714.831	204		0.192635
716.376	30		0.00160996			714.855	193		0.182247
716.4	29		0.00155629			714.879	183		0.172805
716.425	32		0.00171729			714.903	208		0.196412
716.449	17		0.000912311			714.928	168		0.15864
716.473	8		0.000429323			714.952	193		0.182247
716.498	42		0.00225394			714.976	205		0.193579
716.522	5		0.000268327			715.001	188		0.177526
716.546	13		0.000697649			715.025	211		0.199245
716.571	50		0.00268327			715.049	272		0.256846
716.595	57		0.00305892			715.073	187		0.176582
716.619	57		0.00305892			715.098	250		0.236072
716.643	10		0.000536653			715.122	196		0.18508
716.668	48		0.00257594			715.146	162		0.152975
716.692	77		0.00413223			715.17	229		0.216242
716.716	6		0.000321992			715.195	199		0.187913
716.741	104		0.0055812			715.219	199		0.187913
716.765	275		0.014758			715.243	183		0.172805
716.789	135		0.00724482			715.268	194		0.183192
716.813	108		0.00579586			715.292	216		0.203966
716.838	11		0.000590319			715.316	213		0.201133
716.862	110		0.00590319			715.34	203		0.19169
716.886	54		0.00289793			715.365	209		0.197356
716.911	104		0.0055812			715.389	172		0.162417
716.935	115		0.00617151			715.413	185		0.174693
716.959	22		0.00118064			715.438	180		0.169972
716.984	25		0.00134163			715.462	182		0.17186
717.008	34		0.00182462			715.486	212		0.200189
717.032	11		0.000590319			715.51	168		0.15864
717.056	56		0.00300526			715.535	187		0.176582
717.081	88		0.00472255			715.559	140		0.1322
717.105	27		0.00144896			715.583	198		0.186969
717.129	18		0.000965976			715.608	202		0.190746
717.154	42		0.00225394			715.632	194		0.183192
717.178	56		0.00300526			715.656	206		0.194523
717.202	107		0.00574219			715.681	148		0.139754
717.227	28		0.00150263			715.705	158		0.149197
717.251	5		0.000268327			715.729	169		0.159585
717.275	61		0.00327359			715.753	169		0.159585
717.299	20		0.00107331			715.778	185		0.174693
717.324	32		0.00171729			715.802	168		0.15864
717.348	83		0.00445422			715.826	188		0.177526
717.372	38		0.00203928			715.851	200		0.188857
717.397	21		0.00112697			715.875	191		0.180359
717.421	56		0.00300526			715.899	225		0.212465
717.445	81		0.00434689			715.923	162		0.152975
717.47	0		0			715.948	190		0.179415
717.494	0		0			715.972	190		0.179415
717.518	17		0.000912311			715.996	213		0.201133
717.543	8		0.000429323			716.021	221		0.208687
717.567	9		0.000482988			716.045	197		0.186025
717.591	8		0.000429323			716.069	212		0.200189
717.615	40		0.00214661			716.094	210		0.1983
717.64	9		0.000482988			716.118	175		0.16525
717.664	26		0.0013953			716.142	211		0.199245
717.688	21		0.00112697			716.166	210		0.1983
717.713	0		0			716.191	236		0.222852
717.737	93		0.00499088			716.215	199		0.187913
717.761	74		0.00397124			716.239	186		0.175637
717.786	6		0.000321992			716.264	217		0.20491
717.81	17		0.000912311			716.288	184		0.173749
717.834	69		0.00370291			716.312	217		0.20491
717.859	57		0.00305892			716.337	216		0.203966
717.883	26		0.0013953			716.361	220		0.207743
717.907	47		0.00252227			716.385	215		0.203022
717.932	68		0.00364924			716.409	166		0.156752
717.956	7		0.000375657			716.434	204		0.192635
717.98	44		0.00236128			716.458	183		0.172805
718.005	37		0.00198562			716.482	209		0.197356
718.029	39		0.00209295			716.507	188		0.177526
718.053	44		0.00236128			716.531	199		0.187913
718.077	109		0.00584952			716.555	191		0.180359
718.102	55		0.00295159			716.58	186		0.175637
718.126	56		0.00300526			716.604	205		0.193579
718.15	58		0.00311259			716.628	191		0.180359
718.175	3		0.000160996			716.653	189		0.17847
718.199	27		0.00144896			716.677	183		0.172805
718.223	0		0			716.701	209		0.197356
718.248	50		0.00268327			716.725	182		0.17186
718.272	2		0.000107331			716.75	206		0.194523
718.296	0		0			716.774	159		0.150142
718.321	16		0.000858645			716.798	189		0.17847
718.345	42		0.00225394			716.823	189		0.17847
718.369	18		0.000965976			716.847	172		0.162417
718.394	43		0.00230761			716.871	167		0.157696
718.418	15		0.00080498			716.896	176		0.166195
718.442	16		0.000858645			716.92	225		0.212465
718.467	61		0.00327359			716.944	205		0.193579
718.491	4		0.000214661			716.969	202		0.190746
718.515	12		0.000643984			716.993	191		0.180359
718.54	0		0			717.017	213		0.201133
718.564	91		0.00488355			717.042	189		0.17847
718.588	23		0.0012343			717.066	198		0.186969
718.613	27		0.00144896			717.09	179		0.169027
718.637	30		0.00160996			717.114	215		0.203022
718.661	5		0.000268327			717.139	172		0.162417
718.686	8		0.000429323			717.163	205		0.193579
718.71	54		0.00289793			717.187	193		0.182247
718.734	61		0.00327359			717.212	219		0.206799
718.759	86		0.00461522			717.236	214		0.202077
718.783	112		0.00601052			717.26	246		0.232295
718.807	47		0.00252227			717.285	207		0.195467
718.832	9		0.000482988			717.309	235		0.221907
718.856	1		5.36653e-05			717.333	239		0.225685
718.88	47		0.00252227			717.358	227		0.214353
718.905	103		0.00552753			717.382	221		0.208687
718.929	22		0.00118064			717.406	217		0.20491
718.953	69		0.00370291			717.431	188		0.177526
718.978	66		0.00354191			717.455	236		0.222852
719.002	66		0.00354191			717.479	206		0.194523
719.026	7		0.000375657			717.504	192		0.181303
719.051	48		0.00257594			717.528	204		0.192635
719.075	11		0.000590319			717.552	199		0.187913
719.099	39		0.00209295			717.577	219		0.206799
719.124	59		0.00316626			717.601	194		0.183192
719.148	42		0.00225394			717.625	183		0.172805
719.172	25		0.00134163			717.65	182		0.17186
719.197	18		0.000965976			717.674	204		0.192635
719.221	22		0.00118064			717.698	203		0.19169
719.245	6		0.000321992			717.722	180		0.169972
719.27	26		0.0013953			717.747	214		0.202077
719.294	33		0.00177096			717.771	170		0.160529
719.318	86		0.00461522			717.795	174		0.164306
719.343	0		0			717.82	218		0.205855
719.367	0		0			717.844	179		0.169027
719.391	36		0.00193195			717.868	168		0.15864
719.416	0		0			717.893	170		0.160529
719.44	47		0.00252227			717.917	167		0.157696
719.464	8		0.000429323			717.941	197		0.186025
719.489	3		0.000160996			717.966	168		0.15864
719.513	23		0.0012343			717.99	189		0.17847
719.537	22		0.00118064			718.014	183		0.172805
719.562	3		0.000160996			718.039	208		0.196412
719.586	26		0.0013953			718.063	203		0.19169
719.61	31		0.00166363			718.087	227		0.214353
719.635	37		0.00198562			718.112	179		0.169027
719.659	50		0.00268327			718.136	213		0.201133
719.683	32		0.00171729			718.16	197		0.186025
719.708	71		0.00381024			718.185	166		0.156752
719.732	4		0.000214661			718.209	192		0.181303
719.756	13		0.000697649			718.233	198		0.186969
719.781	30		0.00160996			718.258	218		0.205855
719.805	0		0			718.282	237		0.223796
719.829	36		0.00193195			718.306	250		0.236072
719.854	53		0.00284426			718.331	252		0.23796
719.878	44		0.00236128			718.355	248		0.234183
719.903	21		0.00112697			718.379	196		0.18508
719.927	58		0.00311259			718.404	229		0.216242
719.951	34		0.00182462			718.428	195		0.184136
719.976	21		0.00112697			718.452	188		0.177526
720	85		0.00456155			718.477	211		0.199245
720.024	43		0.00230761			718.501	185		0.174693
720.049	55		0.00295159			718.525	206		0.194523
720.073	0		0			718.55	209		0.197356
720.097	64		0.00343458			718.574	222		0.209632
720.122	25		0.00134163			718.599	164		0.154863
720.146	2		0.000107331			718.623	189		0.17847
720.17	5		0.000268327			718.647	169		0.159585
720.195	65		0.00348825			718.672	185		0.174693
720.219	28		0.00150263			718.696	193		0.182247
720.243	14		0.000751315			718.72	204		0.192635
720.268	27		0.00144896			718.745	172		0.162417
720.292	63		0.00338092			718.769	189		0.17847
720.316	16		0.000858645			718.793	187		0.176582
720.341	18		0.000965976			718.818	190		0.179415
720.365	41		0.00220028			718.842	245		0.23135
720.39	0		0			718.866	193		0.182247
720.414	19		0.00101964			718.891	162		0.152975
720.438	4		0.000214661			718.915	186		0.175637
720.463	0		0			718.939	195		0.184136
720.487	24		0.00128797			718.964	196		0.18508
720.511	43		0.00230761			718.988	188		0.177526
720.536	4		0.000214661			719.012	203		0.19169
720.56	19		0.00101964			719.037	198		0.186969
720.584	53		0.00284426			719.061	191		0.180359
720.609	24		0.00128797			719.085	166		0.156752
720.633	97		0.00520554			719.11	215		0.203022
720.658	25		0.00134163			719.134	185		0.174693
720.682	0		0			719.158	202		0.190746
720.706	45		0.00241494			719.183	200		0.188857
720.731	24		0.00128797			719.207	192		0.181303
720.755	105		0.00563486			719.232	172		0.162417
720.779	14		0.000751315			719.256	181		0.170916
720.804	67		0.00359558			719.28	220		0.207743
720.828	52		0.0027906			719.305	216		0.203966
720.852	43		0.00230761			719.329	239		0.225685
720.877	101		0.0054202			719.353	279		0.263456
720.901	37		0.00198562			719.378	353		0.333333
720.926	67		0.00359558			719.402	230		0.217186
720.95	33		0.00177096			719.426	186		0.175637
720.974	56		0.00300526			719.451	185		0.174693
720.999	101		0.0054202			719.475	197		0.186025
721.023	3		0.000160996			719.499	196		0.18508
721.047	71		0.00381024			719.524	188		0.177526
721.072	55		0.00295159			719.548	206		0.194523
721.096	155		0.00831813			719.572	226		0.213409
721.12	98		0.0052592			719.597	197		0.186025
721.145	40		0.00214661			719.621	183		0.172805
721.169	36		0.00193195			719.646	180		0.169972
721.194	92		0.00493721			719.67	182		0.17186
721.218	78		0.0041859			719.694	153		0.144476
721.242	44		0.00236128			719.719	198		0.186969
721.267	6		0.000321992			719.743	197		0.186025
721.291	33		0.00177096			719.767	195		0.184136
721.315	37		0.00198562			719.792	148		0.139754
721.34	17		0.000912311			719.816	177		0.167139
721.364	14		0.000751315			719.84	184		0.173749
721.389	18		0.000965976			719.865	181		0.170916
721.413	27		0.00144896			719.889	198		0.186969
721.437	56		0.00300526			719.914	195		0.184136
721.462	46		0.00246861			719.938	199		0.187913
721.486	26		0.0013953			719.962	184		0.173749
721.51	15		0.00080498			719.987	213		0.201133
721.535	36		0.00193195			720.011	183		0.172805
721.559	45		0.00241494			720.035	211		0.199245
721.584	0		0			720.06	194		0.183192
721.608	31		0.00166363			720.084	191		0.180359
721.632	24		0.00128797			720.108	193		0.182247
721.657	0		0			720.133	167		0.157696
721.681	40		0.00214661			720.157	200		0.188857
721.705	21		0.00112697			720.182	191		0.180359
721.73	18		0.000965976			720.206	205		0.193579
721.754	47		0.00252227			720.23	180		0.169972
721.779	0		0			720.255	180		0.169972
721.803	30		0.00160996			720.279	190		0.179415
721.827	57		0.00305892			720.303	256		0.241737
721.852	20		0.00107331			720.328	354		0.334278
721.876	31		0.00166363			720.352	367		0.346553
721.901	2		0.000107331			720.377	361		0.340888
721.925	23		0.0012343			720.401	258		0.243626
721.949	29		0.00155629			720.425	216		0.203966
721.974	41		0.00220028			720.45	179		0.169027
721.998	28		0.00150263			720.474	181		0.170916
722.022	39		0.00209295			720.498	209		0.197356
722.047	37		0.00198562			720.523	177		0.167139
722.071	6		0.000321992			720.547	204		0.192635
722.096	30		0.00160996			720.572	199		0.187913
722.12	57		0.00305892			720.596	206		0.194523
722.144	124		0.0066545			720.62	202		0.190746
722.169	31		0.00166363			720.645	179		0.169027
722.193	40		0.00214661			720.669	219		0.206799
722.218	73		0.00391757			720.693	184		0.173749
722.242	23		0.0012343			720.718	191		0.180359
722.266	0		0			720.742	190		0.179415
722.291	19		0.00101964			720.767	215		0.203022
722.315	59		0.00316626			720.791	199		0.187913
722.339	26		0.0013953			720.815	179		0.169027
722.364	45		0.00241494			720.84	161		0.15203
722.388	4		0.000214661			720.864	159		0.150142
722.413	33		0.00177096			720.888	205		0.193579
722.437	18		0.000965976			720.913	194		0.183192
722.461	32		0.00171729			720.937	191		0.180359
722.486	70		0.00375657			720.962	204		0.192635
722.51	32		0.00171729			720.986	173		0.163362
722.535	4		0.000214661			721.01	175		0.16525
722.559	60		0.00321992			721.035	175		0.16525
722.583	13		0.000697649			721.059	195		0.184136
722.608	37		0.00198562			721.083	187		0.176582
722.632	13		0.000697649			721.108	189		0.17847
722.657	21		0.00112697			721.132	231		0.21813
722.681	7		0.000375657			721.157	191		0.180359
722.705	72		0.0038639			721.181	207		0.195467
722.73	112		0.00601052			721.205	168		0.15864
722.754	36		0.00193195			721.23	146		0.137866
722.779	26		0.0013953			721.254	178		0.168083
722.803	31		0.00166363			721.279	208		0.196412
722.827	24		0.00128797			721.303	308		0.29084
722.852	18		0.000965976			721.327	405		0.382436
722.876	36		0.00193195			721.352	461		0.435316
722.901	9		0.000482988			721.376	340		0.321058
722.925	82		0.00440056			721.4	303		0.286119
722.949	24		0.00128797			721.425	212		0.200189
722.974	69		0.00370291			721.449	208		0.196412
722.998	61		0.00327359			721.474	190		0.179415
723.023	15		0.00080498			721.498	189		0.17847
723.047	77		0.00413223			721.522	200		0.188857
723.071	24		0.00128797			721.547	153		0.144476
723.096	4		0.000214661			721.571	189		0.17847
723.12	5		0.000268327			721.596	245		0.23135
723.145	0		0			721.62	190		0.179415
723.169	78		0.0041859			721.644	174		0.164306
723.193	24		0.00128797			721.669	207		0.195467
723.218	21		0.00112697			721.693	183		0.172805
723.242	18		0.000965976			721.718	186		0.175637
723.267	32		0.00171729			721.742	200		0.188857
723.291	6		0.000321992			721.766	217		0.20491
723.315	0		0			721.791	175		0.16525
723.34	45		0.00241494			721.815	179		0.169027
723.364	20		0.00107331			721.84	203		0.19169
723.389	23		0.0012343			721.864	206		0.194523
723.413	27		0.00144896			721.888	176		0.166195
723.437	18		0.000965976			721.913	170		0.160529
723.462	22		0.00118064			721.937	165		0.155807
723.486	45		0.00241494			721.962	156		0.147309
723.511	0		0			721.986	164		0.154863
723.535	24		0.00128797			722.01	241		0.227573
723.56	9		0.000482988			722.035	198		0.186969
723.584	32		0.00171729			722.059	207		0.195467
723.608	37		0.00198562			722.084	200		0.188857
723.633	12		0.000643984			722.108	215		0.203022
723.657	17		0.000912311			722.132	197		0.186025
723.682	4		0.000214661			722.157	192		0.181303
723.706	35		0.00187829			722.181	201		0.189802
723.73	7		0.000375657			722.206	165		0.155807
723.755	82		0.00440056			722.23	177		0.167139
723.779	44		0.00236128			722.254	196		0.18508
723.804	82		0.00440056			722.279	211		0.199245
723.828	164		0.00880112			722.303	332		0.313503
723.852	21		0.00112697			722.328	512		0.483475
723.877	25		0.00134163			722.352	709		0.6695
723.901	28		0.00150263			722.376	523		0.493862
723.926	56		0.00300526			722.401	357		0.33711
723.95	75		0.0040249			722.425	221		0.208687
723.975	52		0.0027906			722.45	190		0.179415
723.999	13		0.000697649			722.474	157		0.148253
724.023	4		0.000214661			722.498	216		0.203966
724.048	33		0.00177096			722.523	219		0.206799
724.072	37		0.00198562			722.547	194		0.183192
724.097	19		0.00101964			722.572	192		0.181303
724.121	84		0.00450789			722.596	207		0.195467
724.146	36		0.00193195			722.62	195		0.184136
724.17	0		0			722.645	163		0.153919
724.194	3		0.000160996			722.669	172		0.162417
724.219	10		0.000536653			722.694	185		0.174693
724.243	67		0.00359558			722.718	186		0.175637
724.268	34		0.00182462			722.742	171		0.161473
724.292	19		0.00101964			722.767	195		0.184136
724.316	78		0.0041859			722.791	172		0.162417
724.341	0		0			722.816	184		0.173749
724.365	0		0			722.84	205		0.193579
724.39	0		0			722.865	207		0.195467
724.414	37		0.00198562			722.889	215		0.203022
724.439	53		0.00284426			722.913	213		0.201133
724.463	24		0.00128797			722.938	204		0.192635
724.487	0		0			722.962	203		0.19169
724.512	67		0.00359558			722.987	206		0.194523
724.536	15		0.00080498			723.011	198		0.186969
724.561	4		0.000214661			723.035	195		0.184136
724.585	6		0.000321992			723.06	198		0.186969
724.61	35		0.00187829			723.084	224		0.21152
724.634	54		0.00289793			723.109	184		0.173749
724.658	43		0.00230761			723.133	188		0.177526
724.683	49		0.0026296			723.158	186		0.175637
724.707	17		0.000912311			723.182	213		0.201133
724.732	121		0.00649351			723.206	231		0.21813
724.756	7		0.000375657			723.231	185		0.174693
724.781	78		0.0041859			723.255	185		0.174693
724.805	25		0.00134163			723.28	204		0.192635
724.829	113		0.00606418			723.304	318		0.300283
724.854	64		0.00343458			723.328	681		0.643059
724.878	125		0.00670817			723.353	777		0.733711
724.903	67		0.00359558			723.377	670		0.632672
724.927	156		0.00837179			723.402	510		0.481586
724.952	124		0.0066545			723.426	241		0.227573
724.976	105		0.00563486			723.451	202		0.190746
725.001	50		0.00268327			723.475	192		0.181303
725.025	63		0.00338092			723.499	237		0.223796
725.049	76		0.00407857			723.524	208		0.196412
725.074	62		0.00332725			723.548	220		0.207743
725.098	85		0.00456155			723.573	172		0.162417
725.123	58		0.00311259			723.597	203		0.19169
725.147	67		0.00359558			723.622	217		0.20491
725.172	37		0.00198562			723.646	192		0.181303
725.196	152		0.00815713			723.67	217		0.20491
725.22	102		0.00547386			723.695	180		0.169972
725.245	30		0.00160996			723.719	216		0.203966
725.269	30		0.00160996			723.744	179		0.169027
725.294	20		0.00107331			723.768	189		0.17847
725.318	13		0.000697649			723.793	195		0.184136
725.343	19		0.00101964			723.817	186		0.175637
725.367	41		0.00220028			723.841	176		0.166195
725.392	63		0.00338092			723.866	176		0.166195
725.416	44		0.00236128			723.89	179		0.169027
725.44	4		0.000214661			723.915	211		0.199245
725.465	19		0.00101964			723.939	184		0.173749
725.489	102		0.00547386			723.964	171		0.161473
725.514	82		0.00440056			723.988	171		0.161473
725.538	0		0			724.012	195		0.184136
725.563	41		0.00220028			724.037	206		0.194523
725.587	24		0.00128797			724.061	225		0.212465
725.612	86		0.00461522			724.086	191		0.180359
725.636	67		0.00359558			724.11	182		0.17186
725.66	25		0.00134163			724.135	203		0.19169
725.685	10		0.000536653			724.159	201		0.189802
725.709	17		0.000912311			724.183	199		0.187913
725.734	29		0.00155629			724.208	169		0.159585
725.758	80		0.00429323			724.232	206		0.194523
725.783	106		0.00568853			724.257	194		0.183192
725.807	103		0.00552753			724.281	265		0.250236
725.832	102		0.00547386			724.306	376		0.355052
725.856	94		0.00504454			724.33	641		0.605288
725.88	62		0.00332725			724.355	943		0.890463
725.905	121		0.00649351			724.379	759		0.716714
725.929	148		0.00794247			724.403	576		0.543909
725.954	95		0.00509821			724.428	308		0.29084
725.978	92		0.00493721			724.452	279		0.263456
726.003	48		0.00257594			724.477	188		0.177526
726.027	9		0.000482988			724.501	178		0.168083
726.052	64		0.00343458			724.526	184		0.173749
726.076	15		0.00080498			724.55	204		0.192635
726.101	13		0.000697649			724.575	214		0.202077
726.125	64		0.00343458			724.599	214		0.202077
726.149	56		0.00300526			724.623	161		0.15203
726.174	9		0.000482988			724.648	177		0.167139
726.198	86		0.00461522			724.672	165		0.155807
726.223	8		0.000429323			724.697	194		0.183192
726.247	36		0.00193195			724.721	160		0.151086
726.272	16		0.000858645			724.746	206		0.194523
726.296	7		0.000375657			724.77	198		0.186969
726.321	46		0.00246861			724.795	247		0.233239
726.345	39		0.00209295			724.819	175		0.16525
726.37	73		0.00391757			724.843	199		0.187913
726.394	36		0.00193195			724.868	198		0.186969
726.418	63		0.00338092			724.892	226		0.213409
726.443	16		0.000858645			724.917	243		0.229462
726.467	11		0.000590319			724.941	206		0.194523
726.492	0		0			724.966	191		0.180359
726.516	19		0.00101964			724.99	183		0.172805
726.541	12		0.000643984			725.015	177		0.167139
726.565	8		0.000429323			725.039	239		0.225685
726.59	92		0.00493721			725.063	195		0.184136
726.614	102		0.00547386			725.088	191		0.180359
726.639	59		0.00316626			725.112	212		0.200189
726.663	89		0.00477622			725.137	179		0.169027
726.688	50		0.00268327			725.161	182		0.17186
726.712	88		0.00472255			725.186	204		0.192635
726.736	64		0.00343458			725.21	204		0.192635
726.761	62		0.00332725			725.235	195		0.184136
726.785	61		0.00327359			725.259	187		0.176582
726.81	124		0.0066545			725.284	194		0.183192
726.834	126		0.00676183			725.308	387		0.365439
726.859	103		0.00552753			725.332	767		0.724268
726.883	180		0.00965976			725.357	1059		1
726.908	55		0.00295159			725.381	959		0.905571
726.932	397		0.0213051			725.406	609		0.575071
726.957	1943		0.104272			725.43	311		0.293673
726.981	1251		0.0671353			725.455	212		0.200189
727.006	492		0.0264033			725.479	226		0.213409
727.03	131		0.00703016			725.504	198		0.186969
727.055	48		0.00257594			725.528	191		0.180359
727.079	28		0.00150263			725.553	214		0.202077
727.103	96		0.00515187			725.577	219		0.206799
727.128	23		0.0012343			725.601	196		0.18508
727.152	105		0.00563486			725.626	217		0.20491
727.177	90		0.00482988			725.65	185		0.174693
727.201	25		0.00134163			725.675	193		0.182247
727.226	23		0.0012343			725.699	191		0.180359
727.25	38		0.00203928			725.724	198		0.186969
727.275	29		0.00155629			725.748	183		0.172805
727.299	4		0.000214661			725.773	211		0.199245
727.324	29		0.00155629			725.797	155		0.146364
727.348	19		0.00101964			725.822	196		0.18508
727.373	11		0.000590319			725.846	203		0.19169
727.397	11		0.000590319			725.871	164		0.154863
727.422	58		0.00311259			725.895	180		0.169972
727.446	14		0.000751315			725.919	197		0.186025
727.471	30		0.00160996			725.944	171		0.161473
727.495	4		0.000214661			725.968	211		0.199245
727.52	79		0.00423956			725.993	157		0.148253
727.544	1		5.36653e-05			726.017	171		0.161473
727.569	39		0.00209295			726.042	184		0.173749
727.593	11		0.000590319			726.066	180		0.169972
727.617	81		0.00434689			726.091	208		0.196412
727.642	25		0.00134163			726.115	231		0.21813
727.666	27		0.00144896			726.14	234		0.220963
727.691	34		0.00182462			726.164	176		0.166195
727.715	131		0.00703016			726.189	222		0.209632
727.74	28		0.00150263			726.213	160		0.151086
727.764	54		0.00289793			726.238	202		0.190746
727.789	12		0.000643984			726.262	217		0.20491
727.813	161		0.00864012			726.286	238		0.22474
727.838	122		0.00654717			726.311	268		0.253069
727.862	93		0.00499088			726.335	592		0.559018
727.887	52		0.0027906			726.36	858		0.810198
727.911	22		0.00118064			726.384	647		0.610954
727.936	115		0.00617151			726.409	490		0.462701
727.96	700		0.0375657			726.433	311		0.293673
727.985	343		0.0184072			726.458	222		0.209632
728.009	119		0.00638618			726.482	173		0.163362
728.034	44		0.00236128			726.507	219		0.206799
728.058	46		0.00246861			726.531	194		0.183192
728.083	56		0.00300526			726.556	188		0.177526
728.107	2		0.000107331			726.58	190		0.179415
728.132	58		0.00311259			726.605	159		0.150142
728.156	16		0.000858645			726.629	205		0.193579
728.181	24		0.00128797			726.654	202		0.190746
728.205	23		0.0012343			726.678	183		0.172805
728.23	8		0.000429323			726.703	188		0.177526
728.254	6		0.000321992			726.727	198		0.186969
728.279	12		0.000643984			726.752	194		0.183192
728.303	32		0.00171729			726.776	234		0.220963
728.328	82		0.00440056			726.8	216		0.203966
728.352	12		0.000643984			726.825	199		0.187913
728.377	36		0.00193195			726.849	196		0.18508
728.401	17		0.000912311			726.874	219		0.206799
728.426	42		0.00225394			726.898	186		0.175637
728.45	64		0.00343458			726.923	214		0.202077
728.475	62		0.00332725			726.947	157		0.148253
728.499	43		0.00230761			726.972	186		0.175637
728.524	165		0.00885478			726.996	197		0.186025
728.548	67		0.00359558			727.021	199		0.187913
728.573	27		0.00144896			727.045	221		0.208687
728.597	65		0.00348825			727.07	174		0.164306
728.621	47		0.00252227			727.094	215		0.203022
728.646	106		0.00568853			727.119	244		0.230406
728.67	65		0.00348825			727.143	207		0.195467
728.695	83		0.00445422			727.168	223		0.210576
728.719	161		0.00864012			727.192	211		0.199245
728.744	181		0.00971343			727.217	219		0.206799
728.768	147		0.00788881			727.241	227		0.214353
728.793	118		0.00633251			727.266	155		0.146364
728.817	95		0.00509821			727.29	217		0.20491
728.842	216		0.0115917			727.315	204		0.192635
728.866	99		0.00531287			727.339	187		0.176582
728.891	148		0.00794247			727.364	229		0.216242
728.915	195		0.0104647			727.388	230		0.217186
728.94	239		0.012826			727.413	208		0.196412
728.964	409		0.0219491			727.437	224		0.21152
728.989	281		0.01508			727.462	225		0.212465
729.013	194		0.0104111			727.486	199		0.187913
729.038	96		0.00515187			727.511	172		0.162417
729.063	19		0.00101964			727.535	197		0.186025
729.087	88		0.00472255			727.56	210		0.1983
729.112	108		0.00579586			727.584	213		0.201133
729.136	98		0.0052592			727.609	190		0.179415
729.161	162		0.00869379			727.633	221		0.208687
729.185	33		0.00177096			727.658	172		0.162417
						727.682	208		0.196412
						727.707	195		0.184136
						727.731	198		0.186969
						727.756	182		0.17186
						727.78	211		0.199245
						727.804	184		0.173749
						727.829	198		0.186969
						727.853	200		0.188857
						727.878	174		0.164306
						727.902	218		0.205855
						727.927	181		0.170916
						727.951	138		0.130312
						727.976	206		0.194523
						728	226		0.213409
						728.025	210		0.1983
						728.049	219		0.206799
						728.074	183		0.172805
						728.098	196		0.18508
						728.123	191		0.180359
						728.147	239		0.225685
						728.172	192		0.181303
						728.196	222		0.209632
						728.221	186		0.175637
						728.246	187		0.176582
						728.27	187		0.176582
						728.295	191		0.180359
						728.319	204		0.192635
						728.344	215		0.203022
						728.368	186		0.175637
						728.393	215		0.203022
						728.417	195		0.184136
						728.442	175		0.16525
						728.466	195		0.184136
						728.491	155		0.146364
						728.515	194		0.183192
						728.54	171		0.161473
						728.564	220		0.207743
						728.589	189		0.17847
						728.613	196		0.18508
						728.638	215		0.203022
						728.662	201		0.189802
						728.687	174		0.164306
						728.711	176		0.166195
						728.736	172		0.162417
						728.76	165		0.155807
						728.785	172		0.162417
						728.809	185		0.174693
						728.834	229		0.216242
						728.858	205		0.193579
						728.883	180		0.169972
						728.907	216		0.203966
						728.932	185		0.174693
						728.956	205		0.193579
						728.981	198		0.186969
						729.005	190		0.179415
						729.03	202		0.190746
						729.054	212		0.200189
						729.079	271		0.255902
						729.103	194		0.183192
						729.128	200		0.188857
						729.152	200		0.188857
						729.177	214		0.202077
						729.201	185		0.174693
						729.226	173		0.163362
						729.251	236		0.222852
						729.275	176		0.166195
						729.3	207		0.195467
						729.324	200		0.188857
						729.349	224		0.21152
						729.373	189		0.17847
						729.398	185		0.174693
						729.422	182		0.17186
						729.447	187		0.176582
						729.471	181		0.170916
						729.496	168		0.15864
						729.52	214		0.202077
						729.545	204		0.192635
						729.569	166		0.156752
						729.594	183		0.172805
						729.618	200		0.188857
						729.643	193		0.182247
						729.667	172		0.162417
						729.692	194		0.183192
						729.716	191		0.180359
						729.741	211		0.199245
						729.766	176		0.166195
						729.79	238		0.22474
						729.815	216		0.203966
						729.839	203		0.19169
						729.864	209		0.197356
						729.888	170		0.160529
						729.913	188		0.177526
						729.937	181		0.170916
						729.962	205		0.193579
						729.986	227		0.214353
						730.011	204		0.192635
						730.035	211		0.199245
						730.06	236		0.222852
